# Supplementary material for: GeneSippr: A Rapid Whole-Genome Approach for the Identification and Characterization of Foodborne Pathogens such as Priority Shiga Toxigenic Escherichia coli
Source: PLoS One. 2015 Apr 10;10(4):e0122928. doi: 10.1371/journal.pone.0122928 (PMC4393293; doi:10.1371/journal.pone.0122928)
Supplement: S3 Table — To demonstrate quality of WGS data generated by the GeneSippr procedure, following completion of the sequencing run, reads were assembled de novo. Quality metrics and accession numbers for raw and assembled data are provided. (XLSX) [file pone.0122928.s005.xlsx]

## Sheet: Sheet1
BioProject	PRJNA273275
						MLST (Achtman)1									MLST (Pasteur)2
Sample Name	Serotype	profile	BioSample	Accession	SRA	dinB	icdA	pabB	polB	putP	trpA	trpB	uidA	ST	adk	fumC	gyrB	icd	mdh	purA	recA	ST	N50	# Contigs	Total Length	Depth of Coverage	% GC	Number of Reads	Length of First Read	Length of Second Read
EDL933	O157:H7	stx1, stx2 ,eae	SAMN03292324	JXVL00000000	SRS833784	68	110	88	63	93	84	86	83		12	12	8	12	15	2	2	11	124420	157	5276811	32.98	50.27	1638041	21	281
Sakai	O157:H7	stx1, stx2 ,eae	SAMN03292350	JXWJ00000000	SRS833808	68	110	91	63	93	84	86	83	296	12	12	8	12	15	2	2	11	124076	165	5335307	31.69	50.3	1877634	21	281
OLC-1051	O128:NM	stx1	SAMN03292325	JXVM00000000	SRS833785	25	105	4	10	6	57	4	2		6	6	14	21	9	7	7	25	101145	171	5405409	42.21	50.55	3746515	21	281
OLC-1470	O157:H7	stx1, stx2 ,eae	SAMN03292326	JXVN00000000	SRS833786	68	110	88	63	93	84	86	83		12	12	8	12	15	2	2	11	118882	177	5330964	33.04	50.29	1761167	21	281
OLC-1547	generic E. coli		SAMN03292327	JXVO00000000	SRS833787	82	3	3	10	125	111	2	2	359	63	29	3	1	24	23	7	1665	134140	84	4890530	17.8	50.68	2130912	21	281
OLC-1555	generic E. coli		SAMN03292328	JXVP00000000	SRS833788	10	149	3	3	7	1	4	4		10	11	5	8	7	8	6	1434	57974	224	5071829	61.48	50.91	2782481	21	281
OLC-455	O111:H11	stx1, eae	SAMN03292331	JXVQ00000000	SRS833791	5	3	4	52	84	1	4	66	481	16	4	12	16	9	7	7	21	42619	402	5708796	8.64	50.31	1766072	21	281
OLC-464	O26:H11	stx1, eae	SAMN03292332	JXVR00000000	SRS833792	5	3	4	52	84	1	4	66	481	16	4	12	16	9	7	7	21	79490	273	5490498	15.24	50.3	2823923	21	281
OLC-469	O157:H7	stx1, stx2 ,eae	SAMN03292333	JXVS00000000	SRS833793	59	110	88	63	93	84	86	83		12	12	8	12	15	2	2	11	142482	184	5382206	52.43	50.26	5149999	21	581
OLC-675	O145:NM	stx1, eae	SAMN03292334	JXVT00000000	SRS833794	97	176	98	123	28	126	115	40	436	19	23	18	24	21	2	16	32	98053	241	5352887	13.65	50.37	3061721	21	281
OLC-679	O103:H2	stx1, eae	SAMN03292335	JXVU00000000	SRS833796	5	47	4	56	6	29	2	58	135	6	4	3	17	7	7	6	17	133932	181	5242726	17.02	50.57	2249788	21	281
OLC-682	O111:NM	eae	SAMN03292336	JXVV00000000	SRS833795	5	47	4	56	109	29	2	58	482	6	4	3	7	7	7	6	3	108278	176	5176847	101.58	50.47	4916386	21	281
OLC-683*	O26:H11	eae	SAMN03317014	JXWM00000000	SRS833810	5	3	4		84		4	66	481	16	4	12	16	9	7	7	21	4468	1173	4755065	2.18	50.51	136850	21	281
OLC-684	O145:NM	eae	SAMN03292337	JXVW00000000	SRS833797	97	176	98	123	28	126	115	40	436	19	23	51	24	21	2	16	137	31209	357	5271938	4.18	50.55	252257	21	281
OLC-710	O121:H19	stx2, eae	SAMN03292338	JXVX00000000	SRS833799	5	3	107	3	78	7	18	2		100	23	68	45	1	35	7	655	105066	187	5145811	18.18	50.44	3048943	21	281
OLC-715	O111:NM	stx1, stx2 ,eae	SAMN03292339	JXVY00000000	SRS833798	5	3	4	52	95	1	4	66	480	6	4	12	16	9	7	12	16	66593	204	4931762	4.85	50.5	271337	21	281
OLC-716	O45:H2	stx1, eae	SAMN03292340	JXVZ00000000	SRS833800	5	47	4	56	6	29	2	58	135	6	4	3	17	7	7	6	17	84397	221	5359120	15.78	50.46	2495378	21	281
OLC-721	O113:H21	stx2	SAMN03292341	JXWA00000000	SRS833803	5	47	48	68	5	29	109	2	366	6	4	4	18	24	5	14	56	138811	126	5173234	72.23	50.7	4049412	21	581
OLC-728	O103:H11	stx1, eae	SAMN03292342	JXWB00000000	SRS833801	5	3	4	52	84	1	4	66	481	16	154	12	16	9	7	7	723	93422	230	5375785	16.55	50.36	1048869	21	281
OLC-731	O26:H11	stx1, stx2 ,eae	SAMN03292343	JXWC00000000	SRS829155	5	3	4	52	84	1	4	66	481	16	4	12	16	9	7	7	21	90815	256	5467705	52.93	50.27	3503899	21	581
OLC-732	O177:NM	stx2, eae	SAMN03292344	JXWD00000000	SRS833802	11	91	4	3	25	31	18	20		1	46	69	1	20	34	7	342	83111	229	5092400	106.94	50.36	6048734	21	581
OLC-733	O85:H1	stx2	SAMN03292345	JXWE00000000	SRS833805	1	48	77	31	2	70	3	31		88	24	49	36	17	11	91	706	181983	81	5105746	17.42	50.46	821280	21	581
OLC-791	O121:NM	stx2, eae	SAMN03292346	JXWF00000000	SRS833804	5	3	107	3	78	7	18	2		100	23	68	45	1	35	7	655	135979	185	5328414	58.23	50.47	3311550	21	581
OLC-797	O157:H7	stx1, stx2 ,eae	SAMN03292347	JXWG00000000	SRS833806	68	110	88	63	93	84	86	83		12	12	8	12	15	2	2	11	118908	169	5288177	15.18	50.27	2481149	21	281
OLC-816	O104:H7	stx2	SAMN03292348	JXWH00000000	SRS833809	25	47	3	26	78	8	2	21		6	4	126	136	11	8	6	672	183781	80	4968625	29.05	50.59	1559026	21	281
OLC-975	O45:H23		SAMN03292349	JXWI00000000	SRS833807	97	64	66	42	38	110	4	40		83	262	136	168	1	178	157	1621	274236	67	5172159	40.93	50.31	2231837	21	281
* indicates very low coverage isolate.
1. Achtman Multilocus typing scheme: Wirth T, Falush D, Lan R, Colles F, Mensa P, Wieler LH, et al. Sex and virulence in Escherichia coli: an evolutionary perspective. Mol Microbiol. 2006;60(5):1136-51. doi: 10.1111/j.1365-2958.2006.05172.x. PubMed PMID: 16689791; PubMed Central PMCID: PMC1557465.
2. Pasteur Multilocus typing scheme: Jaureguy F, Landraud L, Passet V, Diancourt L, Frapy E, Guigon G, et al. Phylogenetic and genomic diversity of human bacteremic Escherichia coli strains. BMC Genomics. 2008;9:560. doi: 10.1186/1471-2164-9-560. PubMed PMID: 19036134; PubMed Central PMCID: PMC2639426.
