# Supplementary material for: GeneSippr: A Rapid Whole-Genome Approach for the Identification and Characterization of Foodborne Pathogens such as Priority Shiga Toxigenic Escherichia coli
Source: PLoS One. 2015 Apr 10;10(4):e0122928. doi: 10.1371/journal.pone.0122928 (PMC4393293; doi:10.1371/journal.pone.0122928)
Supplement: S4 Table — WGS assemblies generated from GeneSippr data were queried using the VirulenceFinder tool available at www.genomicepidemiology.org. Full length gene identification confirms probe-based gene identification determined using GeneSippr and with the EHEC-7 laboratory method. (XLSX) [file pone.0122928.s006.xlsx]

## Sheet: Sheet1
	Sakai		EDL933		OLC-455		OLC-464		OLC-469		OLC-675		OLC-679		OLC-682		OLC-683		OLC-684		OLC-710		OLC-715		OLC-716		OLC-721		OLC-728		OLC-731		OLC-732		OLC-733		OLC-791		OLC-797		OLC-816		OLC-975		OLC-1051		OLC-1470		OLC-1547
Gene	Identity	Query/HSP	Identity	Query/HSP	Identity	Query/HSP	Identity	Query/HSP	Identity	Query/HSP	Identity	Query/HSP	Identity	Query/HSP	Identity	Query/HSP	Identity	Query/HSP	Identity	Query/HSP	Identity	Query/HSP	Identity	Query/HSP	Identity	Query/HSP	Identity	Query/HSP	Identity	Query/HSP	Identity	Query/HSP	Identity	Query/HSP	Identity	Query/HSP	Identity	Query/HSP	Identity	Query/HSP	Identity	Query/HSP	Identity	Query/HSP	Identity	Query/HSP	Identity	Query/HSP	Identity
stx1A	100	948/948	100	948/948	100	948/948	100	948/948	100	948/948	100	948/948	100	948/948									100	948/948	100	948/948			100	948/948	99.89	948/948							100	948/948					100	948/948	100	948/948
stx1B	100	270/270	100	270/270	100	270/270	100	270/270	100	270/270	100	270/270	100	270/270									100	270/270	100	270/270			100	270/270	100	270/270							100	270/270					100	270/270	100	270/270
stx2A	100	960/960	100	960/960					100	960/960											100	960/960	100	960/960			100	960/960			100	960/960	99.69	960/960	91.85	960/945	100	960/960	100	960/960	100	960/960					100	960/960
stx2B	100	270/270	100	270/270					100	270/270											100	270/270	100	270/270			100	270/270			100	270/270	100	270/270	90.8	270/261	100	270/270	100	270/270	100	270/270					100	270/270
eae	100	2805/2805	100	2805/2805	99.93	2820/2820	99.93	2820/2820	100	2805/2805	99.86	2805/2805	100	2847/2847	99.93	2820/2820	99.89	2820/2820	99.86	2805/2805	99.96	2847/2847	99.72	2808/2808	100	2847/2847			99.93	2820/2820	99.89	2820/2820	99.82	2820/2820			99.96	2847/2847	100	2805/2805							100	2805/2805
astA	100	117/97	100	117/97	100	117/97	100	117/97	100	117/97	100	117/97					100	117/97	100	117/97	100	117/97	98.97	117/97					100	117/97	100	117/97	100	117/97			100	117/97	100	117/97							100	117/97
bfpA															100	582/582
cba																																											99.8	1536/1536
cdtB																																											100	810/810
celb																													100	144/144															99.26	141/135
cif					99.76	849/850	99.88	849/849			99.88	849/849	99.88	849/850	99.88	849/849	99.88	849/849	99.88	849/849			99.88	849/811	99.88	849/850			99.88	849/849	99.88	849/849
cma																																											99.88	816/816	100	816/816
efa1					100	9672/9672	100	9672/9672					100	9672/9672	99.96	9672/9672					99.91	9672/9672			100	9672/9672			100	9672/9672	99.99	9672/9672					99.91	9672/9672
ehxA	100	2997/2997	100	2997/2997	100	2997/2997	100	2997/2997	100	2997/2997	100	2997/2997	100	2997/2997					100	2997/2997	99.97	2997/2997			100	2997/2997			100	2997/2997	100	2997/2997	99.83	2997/2997			99.97	2997/2997	100	2997/2997	99.73	2997/2997			100	2997/2997	100	2997/2997
espA	100	579/579	100	579/579	100	579/579	100	579/579	100	579/579	100	579/579	100	579/579	100	579/579	100	579/579	99.83	579/579	99.83	579/579	100	579/579	100	579/579			100	579/579	100	579/579	99.65	579/579			99.83	579/579	100	579/579							100	579/579
espB	100	939/939	100	939/939	100	945/945	100	945/945	100	939/939	99.89	939/939	100	945/945	100	945/945	100	945/945	99.89	939/939	100	945/945			100	945/945			100	945/945	99.89	945/945	99.79	945/945			100	945/945	100	939/939							100	939/939
espF					100	624/624	100	624/624					100	885/885	99.84	624/624					100	885/885	99.22	513/513	100	885/885			100	624/624	100	624/624	99.84	624/624			100	885/885
espI											100	4092/4092									100	4092/4092			99.95	4092/4092							100	4092/4092			100	4092/4092
espJ	100	654/654	100	654/654	99.85	654/654	100	654/654	100	654/654	100	654/654	99.24	654/654			100	654/654	100	654/654	99.85	654/654	100	654/654					100	654/654	100	654/654	99.75	654/408			99.85	654/654	100	654/654							100	654/654
espP	100	3903/3903	100	3903/3903	100	774/774	100	3903/3903	99.92	3903/3903	100	3903/3903									100	3903/3903					100	772/772	99.97	3903/3903	100	3903/3903	99.9	3903/3903			100	3903/3903	100	3903/3903	100	772/772					100	3903/3903
etpD	100	1758/1758	100	1758/1758					100	1758/1758			100	1761/1761					100	1761/1761					100	1761/1761													100	1758/1758							100	1758/1758
f17A																																											98.94	543/379
f17G																																											100	1032/1032
gad	100	1401/1401	100	1401/1401	100	1401/1151	99.83	1401/1151	100	1401/1401			100	1401/1151	100	1401/1151	99.71	1401/1025	99.14	1401/1401	99.83	1401/1151	100	1401/1151	99.91	1401/1151	99.91	1401/1100	100	1401/1151	100	1401/1151	100	1401/1151	99.82	1401/1110	100	1401/1151	99.7	1401/988	99.74	1401/1151	99.23	1401/1040	100	1401/1151	100	1401/1401	99.83
iha	100	2091/2091	100	2091/2091					100	2091/2091	100	2091/2091	100	2091/2091	99.95	2091/2091	100	2091/2091	100	2091/2091			100	2091/2091			99.81	2088/2088					99.81	2091/2091					100	2091/2091	99.81	2088/2088			100	2088/2088	100	2091/2091
ireA																																													99.66	2049/2049
iss	98.3	294/294	98.3	294/294	99.71	342/342	99.71	342/342	98.54	342/342	99.71	342/342	98.98	294/294	98.98	294/294	99.71	342/342	99.71	342/342					98.76	294/241	98.98	294/294	99.71	342/342	99.71	342/342			99.71	342/342			98.3	294/294	98.98	294/294	99.71	342/340	99.71	342/342	98.3	294/294	98.54
katP	100	2211/2211	100	2211/2211	100	2211/2211	100	2211/2211	100	2211/2211	100	2211/2211							100	2211/2211									100	2211/2208	100	2211/2211							100	2211/2211							100	2211/2211
lpfA					100	573/573	100	573/573									100	573/573			100	573/573	100	573/573			100	573/573	100	573/573	100	573/573	100	573/573			100	573/573			100	573/573			100	573/573			100
mchC																	99.68	1551/1551																											99.68	1551/1551
mchF																	99.05	2097/2097																											99.81	2103/2103
mcmA																																											99.64	279/279
nleA	100	1326/1326	100	1326/1326	99.85	1326/1326	99.85	1326/1326	100	1326/1326	99.92	1242/1242	100	1239/1239	100	1239/1239	98.94	1323/1323	99.84	1242/1242	99.92	1326/1326	100	1323/1323	100	1239/1239			99.85	1326/1326	99.77	1326/1326	99.7	1326/1326			99.92	1326/1326	100	1326/1326							100	1326/1326
nleB	100	981/981	100	981/981	100	990/990	100	990/990	100	981/981	99.9	981/981	100	990/990	99.8	981/981	100	990/990	100	981/981	99.9	990/990	99.9	990/990	100	981/981			100	990/990	100	990/990	99.8	990/990			99.9	990/990	100	981/981							100	981/981
nleC	100	993/993	100	993/993	99.9	987/987	99.9	987/987	100	993/993	99.9	987/987					99.59	987/987	99.9	987/987	99.8	987/987	100	987/987	99.7	987/988			99.9	987/987	100	987/987					99.9	987/987	100	993/993							100	993/993
perA															99.88	825/825
prfB	100	882/882	100	882/882	100	882/882	100	882/882	100	882/882	99.43	882/882	99.55	882/882	99.55	882/882	100	882/882	99.43	882/882	100	882/882	100	882/882	99.55	882/882	100	882/882	100	882/882	100	882/882	100	882/882	99.21	882/882	100	882/882	100	882/882	100	882/882	99.43	882/882	100	882/882	100	882/882	100
senB																																													99.66	1176/1176
subA																																									100	1044/1044			99.12	1056/797
tccP	100	1014/788					99.32	753/587	100	1014/788			99.32	753/587					99.32	753/591	99.32	753/587											99.32	753/587			99.32	753/587	99.86	1014/713							100	1014/788
tir	100	1677/1677	100	1677/1677	99.81	1617/1617	99.88	1617/1617	100	1695/1695	99.94	1683/1683	100	1617/1617	100	1617/1617	99.69	1617/1617	99.88	1683/1683	99.94	1617/1617	100	1656/1599	100	1617/1617			99.88	1617/1617	99.88	1617/1617	99.69	1617/1617			99.94	1617/1617	100	1677/1677							100	1677/1677
toxB	99.97	9510/9510	99.95	9510/9510	99.99	9501/9501	99.99	9501/9501	99.93	9510/9510	100	9501/9501									99.98	9501/9501							99.99	9501/9501	100	9501/9501					99.97	9501/9501	99.96	9510/9510							99.97	9510/9510
vat																																			100	4134/2511
[truncated: 3 more columns]
